# Supplementary material for: Immune checkpoint gene VSIR predicts patient prognosis in acute myeloid leukemia and myelodysplastic syndromes
Source: Cancer Med. 2022 Nov 16;12(5):5590–602. doi: 10.1002/cam4.5409 (PMC10028170; doi:10.1002/cam4.5409)
Supplement: Supplementary file 3 — Table S1 [file CAM4-12-5590-s002.xlsx]

## Sheet: Sheet1
GEO/Dataset ID	Platform	Platform Annotation	Author	PMID	# Samples/Cancer Types	Tissue Type
TCGA	Illumina Hiseq 2000	RNA-seq	NA	25079552	173	AML Hematopoietic Tissue
CCLE	GPL15308	One Channel	NA	22460905	33	Cell Line
PRECOG	Affymatrix, Illumina, etc.	RNA-seq	Gentles	26193342	7	Various
GSE58831	GPL570	RNA-seq	Pellagatti	25574665	176	Bone Marrow
GSE116256	GPL18573	scRNA-seq	van Galen	30827681	40	Bone Marrow
GSE14468	GPL570	RNA-seq	Verhaak	19171880	526	Bone Marrow
Suppl. Table S1.
Acute Myeloid Leukemia (AML) datasets used in this study. For each dataset, its GEO ID, platform, author, PMID, number of total samples,
and tissue type. Some information was missing from the data in the cell line datasets.
